# Supplementary material for: Oxygen Concentration Plays a Critical Role in Fibrinogen-Mediated Platelet Activation via Inactivation of αIIbβ3 and Modulation of Fibrinogen
Source: Biomolecules. 2025 Mar 29;15(4):501. doi: 10.3390/biom15040501 (PMC12024578; doi:10.3390/biom15040501)
Supplement: Supplementary file 1 [file biomolecules-15-00501-s001.zip]

Archive with 1 entries (1 files):
- biomolecules-3320306-supplementary.pdf
